# Supplementary material for: Long-term balancing selection contributes to adaptation in Arabidopsis and its relatives
Source: Genome Biol. 2017 Nov 15;18:217. doi: 10.1186/s13059-017-1342-8 (PMC5686891; doi:10.1186/s13059-017-1342-8)
Supplement: Supplementary file 2 — Demographic inference results from fastsimcoal2. (XLSX 15 kb) [file 13059_2017_1342_MOESM2_ESM.xlsx]

## Sheet: Sheet1
Table S3. Demographic inference results from fastsimcoal2.
	ANCSIZE	ANC1	ANC2	N1	N2	TDIV1	TDIV2	MIG12	MIG21	Max	AIC	w
										EstLhood
M1	4929450	4037089	2229820	519171	128996	397634	5841112	-	-	-682010	3140786	1
	4,560,931 - 4,969,696	2,076,868 - 5,165,614	1,085,330 - 4,876,051	486,368 - 527,574	126,383 - 157,779	321,998 - 500,317	5,269,420 - 6,700,361
M2	4859211	1972159	3269620	509535	140716	339582	5863514	7.3e-14	1.3E-8	-682028	3140873	0
	4,504,295 -6,234,245	2,126,346 - 6,248,003	797,016 - 4,342,346	488,917 - 528,777	120,161 - 157,511	329,126 - 520,790	5,291,327 - 7,085,045	5.7E-15 - 6.1E-5	4.0E-15 - 1.1E-6
			ANCSIZE: Ne of the ancestral population before the two genera diverge; ANC1: Ne of the ancestral population of C. rubella; ANC2: Ne of the ancestral population of A. thaliana; N1: Ne of the current population of A. thaliana; N2: Ne of the current population of C. rubella; TDIV1: the time when A. thaliana separated from the rest of the Arabidopsis genus; TDIV2: the time when C. rubella separated f…
