# Supplementary material for: Long-term balancing selection contributes to adaptation in Arabidopsis and its relatives
Source: Genome Biol. 2017 Nov 15;18:217. doi: 10.1186/s13059-017-1342-8 (PMC5686891; doi:10.1186/s13059-017-1342-8)
Supplement: Supplementary file 5 — Ecological analysis: source data and results. A. The 48 ecological factors used in the analysis and the divergence of the two types of samples for each gene with regard to these factors. In each column of the four genes, the FDR-corrected P values are listed, and the significant ones are highlighted in red. B. Sample size distribution based on the haplotype phasing for each gene before and after thinning of the 1135 genomes. C. Sample information and classification for each gene. “-” indicates that the corresponding sample is not phased properly in the corresponding gene. D. The ecological significance of the four genes. (XLSX 52 kb) [file 13059_2017_1342_MOESM5_ESM.xlsx]

## Sheet: A. Ecological factors
Table S8 A. The 48 ecological factors used in the analysis and the divergence of the two types of samples for each gene with regard to these factors. In each column of the four genes, the FDR-corrected P-values are listed. The significant ones are highlighted in red.
Variable	Annotation	AT1G35220	AT2G16570	AT4G29360	AT5G44000
bio1	Annual Mean Temperature	0.296088	0.447981	0.0860294	0.958089
bio2	Mean Diurnal Range (Mean of monthly (max temp - min temp))	0.137856	0.015431	0.64385	0.789838
bio3	Isothermality (BIO2/BIO7) (* 100)	0.76675	0.0744949	0.031681	0.101511
bio4	Temperature Seasonality (standard deviation *100)	0.00772182	0.669238	0.011983	0.191912
bio5	Max Temperature of Warmest Month	0.00919438	0.066254	0.922428	0.466745
bio6	Min Temperature of Coldest Month	0.965922	0.676166	0.0264028	0.574747
bio7	Temperature Annual Range (BIO5-BIO6)	0.00165897	0.466745	0.0437734	0.427473
bio8	Mean Temperature of Wettest Quarter	0.965922	0.202824	0.111886	0.189472
bio9	Mean Temperature of Driest Quarter	0.105515	0.105942	0.100573	0.502676
bio10	Mean Temperature of Warmest Quarter	0.031681	0.212601	0.788477	0.32674
bio11	Mean Temperature of Coldest Quarter	0.783209	0.460424	0.0264028	0.557345
bio12	Annual Precipitation	0.0688868	0.466745	0.239927	0.905698
bio13	Precipitation of Wettest Month	0.609508	0.111886	0.283507	0.466745
bio14	Precipitation of Driest Month	0.000167182	0.503002	0.301068	0.788477
bio15	Precipitation Seasonality (Coefficient of Variation)	0.00159293	0.0950094	0.557345	0.788477
bio16	Precipitation of Wettest Quarter	0.595172	0.18309	0.441927	0.519551
bio17	Precipitation of Driest Quarter	0.000124488	0.510079	0.136949	0.909587
bio18	Precipitation of Warmest Quarter	0.000889549	0.153112	0.441927	0.153112
bio19	Precipitation of Coldest Quarter	0.905698	0.184577	0.106483	0.466745
20	Altitude	0.519551	0.0437734	0.519551	0.962456
21	Change in number of growing period days at +2°C	0.0437734	0.788477	0.0635331	0.0913057
22	Accumulated temperatures_tmean than 0°C	0.161137	0.399829	0.272571	0.668537
23	Accumulated temperatures_tmean than 10°C	0.074596	0.391086	0.668537	0.343388
24	Change in number of growing period days at +3°C and 10% rainfall	0.0437734	0.87039	0.128967	0.383279
25	Number of growing period days	0.557345	0.367262	0.0217992	0.968577
26	Temperature growing periods	0.624356	0.40875	0.0217992	0.968577
27	Yearly actual evapotranspiration	0.161137	0.557345	0.466745	0.393881
28	Soil PH	0.788477	0.240043	0.819216	0.905698
29	Aridity index	0.669238	0.0635331	0.0437734	0.829704
30	Cation exchange_subsoil	0.152481	0.0316847	0.270027	1.80053e-05
31	Dominant soil	0.0506672	0.668537	0.473786	0.40875
32	Effective soil depth (cm)	0.0743088	0.371714	0.612896	0.135196
33	Soil moisture storage capactity	0.832021	0.843746	0.557345	0.383279
34	Soil drainage class	0.64385	0.770247	0.326914	0.965922
35	Soil production index	0.16466	0.621392	0.663549	0.0606115
36	Topsoil texture	0.0968196	0.357766	0.996883	0.0635331
37	Thermal climate	0.26521	0.967426	0.965922	0.905698
38	Maximum available soil moisture	0.795551	0.528909	0.466745	0.829704
39	Maximum precipitation (spring)	0.557345	0.519551	0.38827	0.0506672
40	Minimum precipitation (spring)	0.788477	0.648202	0.770247	0.0539858
41	Average annual relative humidity	0.238146	0.0203628	0.0968196	0.367262
42	Net primary productivity	0.239927	0.0462669	0.0329535	0.328258
43	Potential Evapotranspiration	0.00772182	0.074596	0.788477	0.65216
44	Soil carbon	0.446164	0.714967	0.858394	0.77652
45	Suitability for agriculture	0.0950094	0.557345	0.246025	0.673522
46	cv of length of growing period	0.557345	0.00728779	0.64385	2.89678e-06
47	forst free periods	0.557345	0.446164	0.584613	0.000250355
48	growing period patterns	0.19231	0.23126	0.982687	0.40875

## Sheet: B. Thinning results
Table S8 B. Sample size distribution based on the haplotype phasing for each gene before and after thinning of the 1,135 genomes.
		sample size
Gene	before thinning		after thinning
	Type1	Type2	Type1	Type2
AT1G35220	215	872	123	433
AT2G16570	723	386	438	138
AT4G29360	123	996	18	562
AT5G44000	980	137	503	75

## Sheet: C. Sample information
Table S8 C. Sample information and classification for each gene. "-" indicates that the corresponding sample is not phased properly in the corresponding gene.
ID	name	latitude	longitude	AT1G35220	AT2G16570	AT4G29360	AT5G44000
88	CYR	47.4	0.683333	2	1	2	1
108	LDV-18	48.5167	-4.06667	2	1	2	1
159	MAR2-3	47.35	3.93333	2	2	2	1
265	PYL-6	44.65	-1.16667	2	1	2	1
350	TOU-A1-88	46.6667	4.11667	2	1	2	1
403	Zdarec3	49.3667	16.2667	2	2	2	1
410	Doubravnik7	49.4211	16.3497	2	2	2	1
424	Draha2	49.4112	16.2815	2	1	2	1
430	Gr-1	47	15.5	2	1	2	1
763	Kar-1	42.3	74.3667	2	1	2	1
765	Sus-1	42.1833	73.4	2	1	2	1
766	Dja-1	42.5833	73.6333	2	1	2	1
768	Zal-1	42.8	76.35	-	1	2	1
772	Neo-6	37.35	72.4667	1	1	2	1
991	Ale-Stenar-41-1	55.3833	14.05	2	1	2	1
1070	Brösarp-45-153	55.7167	14.1333	2	2	2	2
1257	Tos-95-393	59.4333	17.0167	2	1	2	1
1313	Ängsö-59-422	59.5667	16.8667	2	1	2	2
1552	Sku-30	63.0833	18.3667	1	2	2	2
4884	UKSW06-285	50.3	-4.9	2	1	2	1
4900	UKSW06-302	50.3	-4.8	2	1	2	1
4939	UKSW06-341	50.4	-4.7	2	1	2	1
4958	UKSW06-360	50.5	-4.5	2	1	1	1
5151	UKSE06-325	52.2	-1.7	2	1	2	1
5165	UKSE06-362	51.3	0.4	2	1	2	1
5236	UKSE06-470	51.2	0.4	2	1	2	1
5249	UKSE06-491	51.2	0.3	2	1	2	1
5253	UKSE06-500	51.1	0.6	2	1	2	1
5349	UKSE06-639	51.1	0.4	2	1	2	1
5353	UKNW06-003	54.5	-3	2	1	2	1
5395	UKNW06-102	54.4	-3	2	1	2	1
5486	UKNW06-233	54.6	-3.3	2	2	2	1
5577	UKNW06-403	54.7	-3.4	2	1	2	1
5651	UKNW06-488	54.4	-2.9	2	1	2	1
5717	Bra-1	54.6	-3.2	2	1	2	1
5718	UKID11	57	-3.4	2	1	2	1
5741	For-2	56.6	-4.1	2	1	2	1
5748	Kil-1	56	-4.4	2	2	2	1
5757	Mc-1	54.6	-2.3	2	1	2	1
5768	UKID63	54.1	-1.5	2	1	2	1
5772	Set-1	54.1	-2.3	2	2	2	1
5776	UKID71	52.9	-1.3	2	2	2	1
5779	UKID74	51	-3.1	2	1	2	1
5784	Ty-1	56.4	-5.2	2	2	2	1
5798	UKID93	53.1	-3.3	2	1	2	1
5800	UKID96	57.4	-5.5	2	1	2	-
5811	UKID107	52.9	-3.1	2	1	2	1
5822	UKID116	56.7333	-5.98333	-	-	2	1
5836	Boo2-3	55.86	13.51	2	2	2	2
5856	Dör-10	63.0167	17.4914	2	1	2	1
6008	Duk	49.1	16.2	2	1	2	1
6030	Grön-5	62.806	18.1896	-	-	2	2
6046	Löv-5	62.801	18.079	1	2	2	1
6086	Sr:3	58.9	11.2	2	1	2	1
6087	Stu-2	56.4666	16.1284	2	1	2	1
6094	T1040	55.6494	13.2147	2	2	2	1
6100	T1110	55.6	13.2	2	2	2	1
6104	T1160	55.7	13.2	2	2	2	1
6114	T570	55.8097	13.1342	2	1	2	1
6133	T800	55.8364	13.2906	2	2	2	1
6136	T840	55.9336	13.5519	2	2	2	1
6166	TAA 17	62.6425	17.7372	1	1	2	2
6195	TDr-9	55.7708	14.1342	1	2	2	1
6216	TFÄ 06	63.0167	18.3283	1	2	2	1
6231	TNY 04	62.96	18.2844	2	2	2	1
6243	Tottarp-2	56.2737	13.9004	1	1	2	1
6396	UduI 4-9	49.2771	16.6314	2	1	2	1
6680	ANH-1	51.85	6.4333	2	1	2	1
6830	Kz-13	49.5	73.1	2	1	2	1
6897	Ag-0	45	1.3	2	1	2	1
6898	An-1	51.2167	4.4	2	1	2	1
6900	Bil-5	63.324	18.484	1	2	2	2
6907	CIBC-17	51.4083	-0.6383	2	2	2	1
6913	Eden-2	62.877	18.177	2	2	2	1
6915	Ei-2	50.3	6.3	2	1	2	1
6919	Ga-0	50.3	8	2	2	2	1
6920	Got-22	51.5338	9.9355	1	1	2	2
6929	Kondara	38.48	68.49	1	1	2	1
6932	Ler-1	47.984	10.8719	1	2	2	1
6933	LL-0	41.59	2.49	2	1	2	1
6938	Ms-0	55.7522	37.6322	2	1	2	1
6945	Nok-3	52.24	4.45	2	1	2	2
6958	Ra-0	46	3.3	2	1	2	1
6960	Rennes-11	48.5	-1.41	2	1	2	2
6963	Sorbo	38.35	68.48	2	1	2	1
6968	Tamm-2	60	23.5	2	1	2	1
6971	Ts-5	41.7194	2.93056	2	2	2	1
6976	Uod-7	48.3	14.45	1	1	2	1
6979	Wei-0	47.25	8.26	2	1	2	1
6981	Ws-2	52.3	30	1	1	2	1
6982	Wt-5	52.3	9.3	2	2	2	1
6986	Abd-0	57.1539	-2.2207	2	1	2	1
6987	Ak-1	48.0683	7.62551	2	1	2	1
6989	Alst-1	54.8	-2.4333	2	1	2	2
6990	Amel-1	53.448	5.73	2	1	2	1
6992	Ang-0	50.3	5.3	1	1	2	1
6997	Appt-1	51.8333	5.5833	2	2	2	1
7000	Aa-0	50.9167	9.57073	2	1	2	1
7002	Baa-1	51.3333	6.1	2	1	2	1
7003	Bs-1	47.5	7.5	2	1	2	1
7008	Benk-1	52	5.675	2	1	2	1
7013	Bd-0	52.4584	13.287	-	2	2	1
7014	Ba-1	56.5459	-4.79821	2	1	2	1
7025	Bl-1	44.5041	11.3396	2	1	2	1
7026	Boot-1	54.4	-3.2667	2	1	2	1
7028	Bch-1	49.5166	9.3166	2	1	2	2
7031	Bsch-0	50.0167	8.6667	2	2	2	1
7036	Bu-0	50.5	9.5	2	1	2	2
7058	Bur-0	54.1	-6.2	2	2	2	1
7061	Cal-0	53.2699	-1.64293	2	2	2	1
7063	Can-0	29.2144	-13.4811	1	1	2	2
7064	Cnt-1	51.3	1.1	2	1	1	1
7067	Ct-1	37.3	15	1	1	2	1
7071	Chat-1	48.0717	1.33867	2	1	2	1
7072	Chi-0	53.7502	34.7361	2	2	2	1
7077	Co-1	40.12	-8.25	2	1	2	1
7081	Co	40.2077	-8.42639	2	1	2	1
7092	Com-1	49.416	2.823	2	1	2	1
7094	Da-0	49.8724	8.65081	2	2	2	2
7096	Di-G	47.3239	5.04278	1	2	2	1
7102	Do-0	50.7224	8.2372	2	2	2	1
7106	Dr-0	51.051	13.7336	-	2	2	1
7107	Durh-1	54.7761	-1.5733	2	1	2	1
7109	Ema-1	51.3	0.5	2	1	2	1
7111	Edi-0	55.9494	-3.16028	2	1	2	1
7117	El-0	51.5105	9.68253	-	1	2	-
7120	En-D	50	8.5	1	1	2	1
7125	Er-0	49.5955	11.0087	2	2	2	1
7126	Es-0	60.1997	24.5682	2	1	2	1
7127	Est	58.6656	24.9871	1	2	2	1
7130	Et-0	44.6447	2.56481	2	1	2	1
7133	Fr-2	50.1102	8.6822	2	2	2	2
7138	Fi-0	50.5	8.0167	1	1	2	2
7143	Gel-1	51.0167	5.86667	2	2	2	1
7147	Gie-0	50.584	8.67825	2	2	2	1
7161	Gd-1	53.5	10.5	2	1	2	1
7162	Hs-0	52.24	9.44	2	1	2	1
7163	Ha-0	52.3721	9.73569	1	1	2	1
7164	Hau-0	55.675	12.5686	2	2	2	1
7165	Hn-0	51.3472	8.28844	2	2	2	1
7169	Hh-0	54.4175	9.88682	2	1	2	1
7177	Jm-0	49	15	1	1	2	1
7181	Je-0	50.927	11.587	-	1	2	1
7183	Kas-1	35	77	2	1	2	1
7186	Kn-0	54.8969	23.8924	2	1	2	1
7192	Kil-0	55.6395	-5.66364	2	2	2	2
7199	Kl-5	50.95	6.9666	2	1	2	1
7202	Kb-0	50.1797	8.50861	2	1	2	1
7203	Krot-0	49.631	11.5722	2	2	2	1
7208	Lan-0	55.6739	-3.78181	2	1	2	1
7209	La-0	52.7333	15.2333	1	2	2	1
7217	Lm-2	48	0.5	2	1	2	-
7218	Le-0	52.1611	4.49015	2	1	2	1
7244	Mnz-0	50.001	8.26664	1	1	2	2
7250	Me-0	51.9183	10.1138	2	1	2	1
7255	Mh-0	50.95	20.5	2	1	2	1
7268	Np-0	52.6969	10.981	2	2	2	1
7273	No-0	51.0581	13.2995	2	2	2	1
7276	Ob-0	50.2	8.5833	2	1	2	1
7280	Old-1	53.1667	8.2	2	1	2	1
7282	Or-0	50.3827	8.01161	2	1	2	-
7287	Ove-0	53.3422	8.42255	-	1	2	2
7288	Oy-0	60.3855	6.19302	2	1	2	2
7296	Petergof	59	29	2	-	2	1
7298	Pi-0	47.04	10.51	2	1	2	1
7305	Pt-0	53.476	10.6065	2	2	2	1
7307	Pn-0	48.0653	-2.96591	2	1	1	2
7314	Ragl-1	54.3512	-3.41697	2	1	2	1
7316	Rhen-1	51.9667	5.56667	2	1	2	1
7319	Rome-1	42	12.1	2	1	2	2
7320	Rou-0	49.4424	1.09849	2	2	1	1
7322	Rsch-4	56.3	34	2	1	2	1
7327	Sf-1	41.7833	3.03333	2	1	2	1
7333	Sei-0	46.5438	11.5614	2	1	2	1
7337	Si-0	50.8738	8.02341	1	1	2	1
7342	Su-0	53.6473	-3.00733	2	1	2	1
7343	Sp-0	52.5339	13.181	2	2	2	1
7344	Sg-1	47.6667	9.5	2	1	2	1
7346	Sten-0	52.6058	11.8558	2	2	2	1
7347	Stw-0	52	36	-	1	2	1
7349	Ta-0	49.5	14.5	2	1	2	1
7353	Tha-1	52.08	4.3	2	1	2	1
7354	Ting-1	56.5	14.9	1	1	2	2
7372	Tscha-1	47.0748	9.9042	2	1	2	1
7382	Utrecht	52.0918	5.1145	2	1	2	1
7384	Ven-1	52.0333	5.55	2	2	2	1
7387	Vind-1	54.9902	-2.3671	2	1	2	1
7394	Wa-1	52.3	21	1	1	2	1
7404	Wc-1	52.6	10.0667	2	2	2	2
7411	Wl-0	47.9299	10.8134	2	1	2	1
7415	Wu-0	49.7878	9.9361	2	1	2	1
7418	Zu-1	47.3667	8.55	1	1	2	1
7419	Db-1	50.3058	8.32213	2	1	2	1
7424	Jl-3	49.2	16.6166	1	2	2	1
7430	Nc-1	48.6167	6.25	2	1	2	1
7521	Lp2-6	49.38	16.81	2	2	2	1
8214	Gy-0	49	2	2	1	2	1
8227	THÖ 03	62.7989	17.9103	1	2	2	1
8230	Algutsrum	56.68	16.5	2	1	2	1
8231	Brö1-6	56.3	16	2	1	2	1
8234	Gul1-2	56.4606	15.8127	2	2	2	1
8235	Hod	48.8	17.1	2	-	2	1
8236	HSm	49.33	15.76	2	2	2	1
8238	Kent	51.15	0.4	2	1	2	1
8239	PHW-3	51	7	2	1	2	1
8241	Liarum	55.9473	13.821	2	1	2	1
8242	Lillö-1	56.1494	15.7884	1	1	2	1
8243	PHW-2	43.7703	11.2547	2	1	2	1
8244	PHW-34	48.6103	2.3086	2	1	2	1
8247	San-2	56.07	13.74	2	1	2	2
8249	Vimmerby	57.7	15.8	2	1	2	2
8256	Bå1-2	56.4	12.9	2	2	2	1
8264	Bla-1	41.6833	2.8	2	2	2	1
8297	Ge-0	46.5	6.08	2	1	2	1
8311	In-0	47.5	11.5	2	1	2	1
8312	Is-0	50.5	7.5	1	2	2	1
8326	Lis-1	56.0328	14.775	-	1	2	1
8337	Mir-0	44	12.37	1	1	2	1
8343	Na-1	47.5	1.5	2	1	2	2
8351	Ost-0	60.25	18.37	2	1	2	1
8354	Per-1	58	56.3167	2	1	2	1
8357	Pla-0	41.5	2.25	2	1	2	1
8365	Rak-2	49	16	1	2	2	1
8366	Rd-0	50.5	8.5	2	2	2	1
8369	Rev-1	55.6942	13.4504	2	1	2	1
8376	Sanna-2	62.69	18	1	2	2	2
8387	St-0	59	18	2	1	2	2
8419	Wil-1	54.6833	25.3167	2	1	2	1
8420	Kelsterbach-4	50.0667	8.5333	-	1	2	1
9057	Vinslöv	56.1	13.9167	-	2	2	1
9058	Västervik	57.75	16.6333	1	1	2	1
9075	Lerik1-4	38.7406	48.6131	1	1	2	1
9079	Lerik2-1	38.7833	48.5517	1	1	2	1
9089	Nar-3	38.9522	48.925	1	1	1	1
9099	Istisu-9	38.9786	48.5594	1	1	2	1
9115	Lag2-10	41.8296	46.2831	-	1	2	1
9121	Bak-5	41.7942	43.4767	2	1	2	1
9125	Geg-14	40.1408	44.8203	2	1	2	1
9312	Ullapool-8	57.9	-5.1525	2	1	2	1
9314	Gol-2	57.9672	-3.96722	1	2	1	1
9323	Ådal 3	62.8622	18.336	2	2	2	1
9336	Bön 1	62.8794	18.4473	1	1	2	2
9339	Böt 1	57.7133	15.0689	-	1	2	2
9343	Dju-1	57.3089	18.1512	2	1	2	1
9352	Död 2	57.2608	16.3675	1	2	2	2
9370	EkS 3	57.6781	14.9986	2	2	2	1
9380	FlyA 3	55.7488	13.3742	2	1	2	2
9383	Fri 3	55.8106	14.2091	2	2	2	1
9392	Hadd-3	57.3263	15.8979	2	2	2	1
9394	Hag-2	56.5804	16.4063	1	2	2	1
9395	Hal-1	57.5089	15.0105	1	1	2	2
9399	Hamm-1	55.4234	13.9905	2	2	2	1
9402	Hel-3	57.8765	14.8549	2	1	2	1
9409	Kia 1	56.0573	14.302	2	1	2	2
9413	Kor 4	57.2746	16.1494	2	1	2	1
9416	Kru-3	57.7215	18.3837	2	1	2	1
9421	Lan 1	55.9745	14.3997	1	2	2	1
9437	Puk-2	56.1633	14.6806	1	1	2	1
9450	Spro 1	57.2545	18.2109	2	2	2	1
9455	Stenk-4	57.8009	18.5162	1	1	2	1
9470	Tur-4	57.6511	14.8043	2	1	2	2
9471	Ull-A-1	56.0648	13.9707	2	2	2	2
9476	VårA 1	55.5796	14.3336	1	1	2	1
9481	Yst-1	55.4242	13.8484	2	2	2	1
9503	11C1	55.8877	-3.21072	2	1	2	1
9506	IP-Alo-0	40.11	-7.47	2	1	2	2
9507	IP-Coa-0	38.45	-7.5	1	1	2	1
9508	IP-Mos-1	40.04	-7.11	1	2	2	2
9509	IP-Reg-0	39.29	-7.4	2	1	2	1
9510	IP-Rei-0	38.75	-7.59	1	1	2	1
9511	IP-Vav-0	38.53	-8.02	1	2	2	1
9512	IP-Vid-1	38.22	-7.84	1	2	2	1
9513	IP-Adc-5	38.77	-4.07	2	1	2	1
9514	IP-Adm-0	39.15	-4.54	1	1	2	1
9515	IP-Ala-0	39.72	-6.89	1	1	2	1
9517	IP-All-0	42.19	-7.8	1	1	2	2
9518	IP-Alm-0	39.88	-0.36	2	2	2	1
9519	IP-Ang-0	41.94	2.64	2	1	2	1
9520	IP-Ara-4	41.7	-3.68	2	1	2	1
9521	IP-Bar-1	41.43	2.13	2	2	2	1
9522	IP-Bea-0	36.52	-5.27	2	1	2	1
9523	IP-Ben-0	38.37	-2.66	2	1	2	1
9524	IP-Ber-0	42.52	-0.56	2	1	2	1
9525	IP-Bis-0	42.49	0.54	2	1	2	1
9526	IP-Cab-3	41.54	2.39	1	1	2	1
9527	IP-Cad-0	40.37	-5.74	1	1	2	1
9528	IP-Cal-0	40.94	-1.37	2	1	2	1
9529	IP-Cap-1	36.97	-3.36	1	1	2	1
9530	IP-Car-1	38.25	-4.32	1	1	2	1
9531	IP-Cdc-3	41.21	-4.54	2	1	2	1
9532	IP-Cdo-0	42.23	-4.64	2	2	2	1
9533	IP-Cem-0	41.15	-4.32	2	1	2	1
9534	IP-Cmo-3	40.05	-4.65	2	2	2	1
9535	IP-Coc-1	42.31	3.19	1	1	2	1
9536	IP-Cor-0	40.83	-2	2	1	2	1
9537	IP-Cum-1	38.07	-6.66	1	1	2	1
9539	IP-Deh-1	40.29	-6.67	2	1	2	1
9541	IP-Fue-2	38.26	-5.42	1	1	2	1
9542	IP-Fun-0	40.79	-4.05	1	1	2	2
9543	IP-Gra-0	36.77	-5.39	1	1	2	1
9544	IP-Gua-1	39.4	-5.33	2	2	2	1
9545	IP-Her-12	39.4	-5.78	2	1	2	2
9546	IP-Hom-4	40.82	-1.68	2	-	2	1
9547	IP-Hor-0	41.67	2.62	2	2	2	1
9548	IP-Hoy-0	40.4	-5	1	1	2	2
9549	IP-Hum-2	42.23	-3.69	2	1	1	2
9550	IP-Iso-4	43.05	-5.37	2	1	2	1
9551	IP-Jim-1	42.28	-5.92	2	1	2	1
9552	IP-Lab-7	40.87	-4.5	2	1	2	1
9553	IP-Ldd-0	41.58	-4.71	2	1	2	1
9554	IP-Lso-0	38.86	-3.16	1	1	2	1
9555	IP-Mar-1	39.58	-3.93	1	1	2	2
9556	IP-Men-2	39.66	-4.34	2	2	2	1
9557	IP-Moa-0	42.46	0.7	2	1	2	1
9558	IP-Moc-11	41.57	-5.64	2	1	2	1
9559	IP-Mon-5	38.06	-4.38	-	1	2	1
9560	IP-Mot-0	38.19	-6.24	2	1	2	1
9561	IP-Mun-0	40.71	-5.04	1	1	2	2
9562	IP-Mur-0	41.67	2	2	2	2	1
9564	IP-Nog-17	40.45	-1.6	2	2	2	2
9565	IP-Orb-10	42.97	-1.23	2	2	2	2
9567	IP-Pal-0	42.34	1.3	2	2	2	1
9568	IP-Pan-0	42.76	-0.23	2	1	2	1
9569	IP-Pds-1	42.87	-6.45	1	1	2	1
9571	IP-Pro-0	43.28	-6.01	2	1	2	1
9573	IP-Rds-0	41.86	2.99	2	1	2	1
9574	IP-Rel-0	38.6	-2.7	2	1	2	1
9576	IP-Rev-0	40.86	-4.11	2	1	2	2
9577	IP-Ria-0	42.34	2.17	2	2	2	1
9578	IP-Sac-0	42.13	-6.7	2	1	2	1
9579	IP-San-10	38.33	-3.51	1	1	2	1
9581	IP-Sdv-3	42.84	-5.12	2	1	2	1
9582	IP-Ses-0	41.48	-1.63	2	1	2	1
9583	IP-Sne-0	37.09	-3.38	1	1	2	1
9584	IP-Stp-0	41.19	-3.58	2	1	2	1
9585	IP-Svi-0	43.4	-7.39	2	1	2	1
9586	IP-Tam-0	41.03	-3.27	2	1	2	1
9587	IP-Tdc-0	41.5	-1.88	2	1	2	1
9588	IP-Tol-7	42.11	0.6	2	2	2	1
9589	IP-Tor-1	41.6	-2.83	2	1	2	1
9590	IP-Trs-0	43.37	-5.49	2	1	1	2
9591	IP-Vad-0	42.86	-3.59	2	1	2	1
9592	IP-Vae-2	42.1	-5.44	2	1	2	1
9594	IP-Vdm-0	42.04	1.01	2	1	2	1
9595	IP-Vdt-0	40.89	-5.5	1	1	2	1
9596	IP-Ver-5	41.95	-7.45	-	1	2	1
9597	IP-Vig-1	42.31	-2.53	2	1	2	2
9598	IP-Vim-0	41.88	-6.51	2	1	2	2
9599	IP-Vin-0	42.8	-5.77	2	1	2	2
9600	IP-Vis-0	39.85	-6.04	2	1	2	2
9601	IP-Voz-0	41.85	-1.88	2	1	2	1
9606	Aitba-1	31.48	-7.45	2	1	2	1
9607	Panik-1	53.05	52.15	2	1	2	1
9608	Karag-2	51.37	59.44	2	1	2	1
9609	Adam-1	51.41	59.98	2	1	2	1
9611	Lesno-1	53.04	51.9	2	1	2	1
9613	Balan-1	55.36	61.41	2	1	2	1
9615	Parti-1	52.99	52.16	2	1	2	1
9620	Basta-2	51.82	79.48	2	1	2	1
9622	Bijisk-4	52.52	85.27	2	1	2	1
9624	Chaba-2	53.6	79.37	2	1	2	1
9625	Kolyv-2	51.31	82.59	2	1	2	1
9626	Kolyv-3	51.36	82.59	2	1	2	1
9630	K-oze-3	51.34	82.16	1	1	2	1
9633	Lebja-4	51.63	80.83	2	1	2	1
9634	Masl-1	54.13	81.31	2	1	2	1
9635	Nosov-1	51.87	80.6	2	1	2	1
9637	Noveg-2	51.77	80.85	1	1	2	1
9639	Panke-1	53.82	80.31	2	1	2	1
9641	Rakit-2	51.9	80.06	2	1	2	1
9642	Rakit-3	51.84	80.06	2	1	2	1
9643	Sever-1	52.1	79.31	2	1	2	1
9644	Zupan-1	45.07	18.72	2	2	2	1
9645	Gradi-1	45.17	18.7	2	1	2	1
9647	Basen-1	40.37	16.77	2	2	2	1
9648	Bisig-1	39.48	16.28	1	2	2	1
9649	Bivio-1	39.13	16.17	1	1	2	1
9651	Filet-1	40.68	14.87	2	1	2	1
9653	Giffo-1	38.44	16.13	1	1	2	1
9655	Marce-1	38.92	16.47	2	1	2	1
9656	Marti-1	40.64	17.31	2	1	2	1
9657	Melic-1	38.45	16.04	1	1	2	2
9658	Nicas-1	38.97	16.34	1	1	2	1
9659	Pigna-1	41.18	14.18	2	2	2	1
9660	Sarno-1	40.84	14.57	1	1	2	1
9661	Cimin-1	39.58	16.21	2	1	2	1
9663	Teano-1	41.33	14.09	2	1	2	1
9679	Castelfed-1-195	46.34	11.29	2	1	2	1
9697	Dolen-1	41.62	23.94	2	1	1	1
9698	Goced-1	41.57	23.85	2	1	2	1
9699	Kolar-1	41.37	23.14	1	1	2	1
9700	Dolna-1-10	42.32	23.1	2	1	1	1
9701	Ivano-1	43.7	25.91	2	1	2	1
9703	Melni-1	41.53	23.39	2	1	2	1
9705	Choto-1	41.5	23.33	-	-	-	1
9706	Dospa-1	41.64	24.18	2	1	2	1
9707	Podvi-1	41.57	24.84	2	2	2	1
9708	Kardz-1	41.62	25.35	2	1	2	1
9709	Zerev-1-34	41.85	23.13	2	1	2	1
9713	Stara-1	42.49	25.61	2	1	2	1
9714	Grivo-1	41.84	25.75	2	1	1	1
9716	Leska-1-44	41.54	24.98	1	1	2	1
9717	Kardz-2	41.66	25.47	2	1	2	1
9718	Smolj-1	41.55	24.75	2	-	2	1
9719	Koren-1	41.83	25.69	1	1	2	1
9720	Malak-1	41.77	25.68	1	1	2	1
9721	Schip-1	42.72	25.33	1	1	2	1
9722	Groch-1	41.71	24.41	1	1	2	2
9723	Slavi-2	41.42	23.67	1	1	2	1
9725	Epidauros-1	37.6	23.08	2	-	2	1
9726	Faneronemi-3	37.07	22.04	2	1	2	1
9727	Olympia-2	37.63	21.62	2	1	2	1
9732	Halca-1	48.47	18.96	1	1	2	1
9736	Teiu-2	44.69	25.17	2	1	2	1
9737	Ulies-1	45.95	22.62	2	2	2	1
9738	Bran-1	45.57	25.42	2	1	2	1
9739	Toc-1	46.01	22.33	2	1	2	1
9741	Orast-1	45.84	23.16	2	2	2	1
9743	Furni-1	45.14	25	2	1	2	1
9744	Iasi-1	47.16	27.59	2	2	2	1
9745	Sij 1/96	41.45	70.05	2	1	2	1
9747	Zabar-1	44.38	21.22	2	2	2	1
9748	Zagub-1	44.23	21.71	2	1	2	1
9749	Knjas-1	43.54	22.29	1	1	2	1
9754	Sredn-1	44.66	21.37	2	1	2	1
9755	Vajug-1	44.56	22.56	2	1	2	1
9757	Staro-1	44.3	21.08	-	1	2	1
9758	Altai-5	47.75	88.4	1	2	2	1
9759	Anz-0	37.47	49.47	2	1	2	1
9761	Bik-1	33.92	35.7	2	2	2	1
9762	Etna-2	37.69	14.98	2	1	2	1
9764	Qar-8a	34.1	35.84	2	2	2	1
9766	Westkar-4	42.26	74.16	2	1	2	1
9769	HE-1	48.55	8.99	2	1	2	1
9779	Bai-10	48.5	8.78	2	1	2	1
9787	HI-4	48.5	9	1	1	2	1
9789	Obh-13	48.39	8.96	2	1	2	1
9799	Hart-2	48.39	8.85	2	1	2	1
9802	Kus3-1	48.51	9.11	1	1	2	1
9804	Obe1-15	48.45	8.87	2	2	2	1
9807	Schl-7	48.6	9.22	2	1	2	1
9813	BI-4	48.4	8.77	2	1	2	1
9817	IP-Ace-0	39.84	-6.6	2	2	2	1
9820	IP-Are-0	41	-4.71	1	2	2	2
9821	IP-Aru-0	41.81	2.49	2	1	2	1
9822	IP-Aul-0	40.52	-4.02	1	2	2	1
9823	IP-Bae-0	43.34	-5.84	-	1	1	2
9824	IP-Bes-5	42.91	-4.91	2	1	2	1
9825	IP-Boa-0	40.4	-3.88	1	2	2	1
9826	IP-Bor-0	42.49	-6.71	2	1	2	2
9827	IP-Bos-0	42.78	0.69	1	1	2	1
9828	IP-Bra-0	42.5	-6.15	2	1	2	2
9830	IP-Bus-0	36.97	-3.28	1	1	2	1
9831	IP-Cas-0	38.54	-3.39	2	1	2	1
9832	IP-Cat-0	40.54	-3.69	1	1	2	1
9833	IP-Cha-0	40.38	-4.21	2	1	2	1
9835	IP-Cir-0	40.61	-6.57	2	1	2	1
9836	IP-Cod-0	41.25	-1.32	2	1	2	1
9837	IP-Con-0	37.94	-5.6	2	1	2	2
9838	IP-Cot-0	41.83	-5.38	-	1	2	2
9840	IP-Dar-0	41.13	-1.43	2	2	2	1
9841	IP-Ees-0	40.59	-4.15	2	2	2	1
9843	IP-Elp-0	40.53	-3.92	1	2	2	1
9844	IP-Esn-2	42.27	0.19	2	1	2	1
9845	IP-Evs-0	40.48	-3.96	2	2	2	1
9847	IP-Fel-2	43.31	-5.7	1	1	1	-
9848	IP-Glo-1	40.11	-5.77	2	1	2	1
9849	IP-Gud-3	40.65	-4.11	1	1	2	2
9850	IP-Hec-0	42.86	-0.7	2	1	2	1
9851	IP-Hue-3	42.96	-6.1	1	1	2	2
9852	IP-Ini-0	40.46	-3.75	1	2	2	1
9853	IP-Lac-0	43.33	-5.91	2	1	1	1
9855	IP-Lam-0	40.57	-3.89	2	1	2	1
9857	IP-Leg-0	40.33	-3.8	2	2	2	1
9858	IP-Loz-0	40.98	-3.8	2	1	2	1
9860	IP-Lum-0	42.24	-2.62	1	1	2	1
9861	IP-Mac-0	40.72	-3.21	2	1	2	1
9862	IP-Mad-0	40.45	-3.67	2	1	2	1
9864	IP-Mat-0	41.76	2.69	2	1	2	1
9866	IP-Mdd-0	41.89	-2.79	2	1	2	1
9867	IP-Mie-1	40.94	-3.22	2	1	2	1
9868	IP-Mö-0	41.78	2.37	2	2	2	1
9869	IP-Moj-0	36.76	-5.28	2	1	2	1
9870	IP-Moz-0	41.91	0.17	2	1	2	1
9871	IP-Nac-0	40.75	-3.99	1	1	1	2
9873	IP-Ndc-0	37.94	-5.45	1	1	2	2
9874	IP-Oja-0	42.34	-3	2	2	2	1
9875	IP-Ovi-1	43.38	-5.87	-	1	1	1
9876	IP-Pad-0	41.34	0.99	2	2	2	1
9877	IP-Pdl-0	43.02	-5.6	2	1	2	1
9878	IP-Pee-0	40.78	-3.62	2	1	2	1
9879	IP-Per-0	37.6	-1.12	2	1	2	1
9880	IP-Pib-1	42.72	-3.44	1	1	2	2
9881	IP-Pie-0	40.46	-5.32	2	1	2	1
9882	IP-Pil-0	40.46	-4.26	2	2	2	1
9883	IP-Piq-0	42.1	-2.56	1	2	2	1
9885	IP-Prd-0	41.14	-3.68	2	1	2	1
9886	IP-Pru-0	42.38	1.73	2	2	2	1
9887	IP-Pun-0	40.4	-4.77	1	1	2	2
9890	IP-Rib-1	43.16	-5.07	1	1	2	2
9891	IP-Sal-0	41.93	2.92	2	2	2	2
9892	IP-Sam-0	42.68	-6.96	2	1	2	2
9894	IP-Sen-0	42.59	0.76	1	1	2	1
9895	IP-Sfb-6	41.78	2.57	2	1	2	1
9897	IP-Smt-1	40.95	-5.63	2	1	2	1
9898	IP-Som-0	41.14	-3.58	2	2	2	1
9899	IP-Tau-0	42.54	0.84	2	1	2	1
9900	IP-Tri-0	37.38	-6.01	1	1	2	1
9901	IP-Urd-1	42.27	-2.98	2	1	2	1
9903	IP-Val-0	42.31	-3.1	2	2	2	1
9904	IP-Vas-0	40.95	-3.31	2	1	2	1
9906	IP-Mah-6	40	4.25	2	1	2	1
9908	ESP-1-11	50.72	3.47	2	1	2	1
9909	GEN-8	50.59	3.3	2	1	2	1
9910	BRI-2	50.68	3.52	2	1	2	1
9911	ARGE-1-15	47.16	4.28	2	1	2	1
9912	CIRY-13	46.67	4.55	2	1	2	1
9914	IST-29	47.58	5.33	2	1	2	1
9915	MAR-4-16	47.45	3.94	2	2	2	1
9917	RAD-21	46.69	4.34	2	1	2	1
9918	SAUL-24	47.43	5.21	1	1	2	1
9920	DIR-9	48.54	4.32	2	2	2	1
9921	FOR-23	48.57	4.41	2	1	2	1
9924	PLY-20	48.59	4.24	2	1	2	1
9925	RUM-20	48.91	4.52	2	1	2	2
9926	TRE-1	48.86	4.1	2	1	2	1
9927	ARR-17	44.05	3.69	2	2	2	1
9928	BEZ-9	44.12	3.77	2	1	2	1
9929	ISS-20	43.92	3.71	2	1	2	1
9930	LEC-25	43.91	4.14	2	1	2	1
9932	NOZ-6	44.12	4.33	2	1	1	2
9933	VED-10	43.74	3.89	2	2	2	1
9935	BAU-15	50.6	2.93	-	1	2	1
9937	CATS-6	50.79	2.69	2	1	1	1
9938	WAV-8	50.65	2.99	2	1	2	2
9941	Fei-0	40.92	-8.54	2	1	2	1
9942	Agu-1	41.32	-1.34	2	2	2	1
9943	Cdm-0	39.73	-5.74	1	2	2	1
9944	Don-0	36.83	-6.36	-	1	2	1
9945	Leo-1	41.8	-3.11	2	1	2	1
9946	Mer-6	38.92	-6.34	2	1	2	1
9947	Ped-0	40.74	-3.9	2	1	2	-
9948	Pra-6	41.05	-3.54	2	2	2	1
9955	Stepn-2	54.09	60.46	2	1	2	1
9957	Borsk-2	53.04	51.75	2	1	2	1
9958	Shigu-1	53.33	49.48	2	1	2	1
9960	Kidr-1	51.31	57.56	2	1	2	1
9962	Galdo-1	40.57	15.32	2	1	2	1
9963	Lago-1	39.18	16.26	2	1	2	1
9964	Mammo-1	38.36	16.23	-	1	2	1
9966	Monte-1	40.28	15.65	2	1	2	1
9968	Timpo-1	39.27	16.27	2	1	2	1
9969	Valsi-1	40.18	16.45	2	1	2	1
9970	Altenb-2	46.37	11.24	2	1	2	1
9972	Bozen-1.2	46.51	11.33	2	-	2	1
9976	Rovero-1	46.25	11.17	2	1	2	1
9978	Vezzano-2.2	46.63	10.82	2	1	2	1
9980	Angel-1	38.62	16.17	2	1	2	1
9981	Angit-1	38.76	16.24	2	1	2	1
9982	Apost-1	39.01	16.47	2	2	2	1
9983	Ciste-1	41.62	12.87	2	1	2	1
9986	Jablo-1	41.59	25.2	2	1	2	1
9987	Lecho-1	41.43	23.5	-	1	2	1
9991	Vash-1	41.2381	46.3728	-	1	-	1
9993	Nemrut-1	38.6425	42.2394	-	1	2	1
9995	HKT2.4	48.14	9.4	2	1	2	1
9997	Rue3.1-31	48.56	9.16	2	1	2	1
10004	Bolin-1	44.46	25.74	2	1	-	1
10005	Copac-1	46.11	21.95	2	1	2	1
10011	Yeg-1	39.8692	45.3622	2	1	2	1
10014	Xan-1	38.6536	48.7992	1	1	-	1
10015	Ara-1	37.29	71.3	2	1	2	1
10017	Petro-1	44.34	21.46	2	1	2	1
10018	Dobra-1	44.84	20.16	1	1	2	1
10020	Jl-2	49.17	16.5	1	1	2	1
10023	Strand-1	68.8	15.45	-	1	2	1
10027	Uk-6	48.0284	7.76557	1	1	2	1
14312	Kos-1	62.02	34.12	1	1	2	1
14315	Radk-2	61.59	35.11	2	1	2	1
14319	Shu-2	61.94	34.24	1	1	2	1
15560	Valm	61.37	61.37	2	2	2	1
18694	Pien	60.4	32.09	1	1	2	1
18696	Samm	61.57	30.63	2	2	2	1
19949	OOE2-1	48.3268	14.7182	2	2	2	1

## Sheet: D. Ecological divergence
Table S8 D. The ecological significance of the four genes.
	The ecological significance of of the four genes indicated by I score.
	Gene	I score			One-sample t test
		observed	100 times permutations
			mean	SD	t	P
	AT1G35220	0.901095	0.938907	0.0095578	39.561	1.78501e-62
	AT2G16570	0.915033	0.943863	0.00890963	32.359	1.88116e-54
	AT4G29360	0.718194	0.850857	0.0304356	43.588	2.03318e-66
	AT5G44000	0.858015	0.925806	0.0144313	46.975	1.72993e-69
	The ecological significance of the gene AT5G44000 using niches with probability >= 0.5 under different permutation strategies.
	Simulation	I score			One-sample t test
		observed	100 times permutations
			mean	SD	t	P
	1	0.673	0.669	0.028	-1.564	0.12
	2		0.816	0.027	54.258	1.9e-75
	3		0.847	0.032	54.076	2.6e-75
