# Supplementary material for: Long-term balancing selection contributes to adaptation in Arabidopsis and its relatives
Source: Genome Biol. 2017 Nov 15;18:217. doi: 10.1186/s13059-017-1342-8 (PMC5686891; doi:10.1186/s13059-017-1342-8)
Supplement: Supplementary file 6 — Structure of the 80 A. thaliana samples. The values for Group 1 and Group 2 indicate the corresponding ancestral fraction, respectively. (XLSX 12 kb) [file 13059_2017_1342_MOESM6_ESM.xlsx]

## Sheet: Sheet1
Table S9. Structure of the 80 A. thaliana samples. The values for Group 1 and Group 2 indicate the corresponding ancestral fraction, respectively.
Accessions	ID in this study	Group 1	Group 2
Agu-1	1	0.99999	1e-05
Bak-2	2	0.641342	0.358658
Bak-7	3	0.696167	0.303833
Cdm-0	4	0.99999	1e-05
Del-10	5	0.85065	0.14935
Dog-4	6	0.547371	0.452629
Don-0	7	0.99999	1e-05
Ey15-2	8	0.99999	1e-05
Fei-0	9	0.99999	1e-05
HKT2.4	10	0.99999	1e-05
ICE1	11	0.99999	1e-05
ICE102	12	0.99999	1e-05
ICE104	13	0.99999	1e-05
ICE106	14	0.99999	1e-05
ICE107	15	0.99999	1e-05
ICE111	16	0.99999	1e-05
ICE112	17	0.99999	1e-05
ICE119	18	0.99999	1e-05
ICE120	19	1e-05	0.99999
ICE127	20	1e-05	0.99999
ICE130	21	1e-05	0.99999
ICE134	22	1e-05	0.99999
ICE138	23	1e-05	0.99999
ICE150	24	1e-05	0.99999
ICE152	25	1e-05	0.99999
ICE153	26	0.938915	0.061085
ICE163	27	0.99999	1e-05
ICE169	28	0.99999	1e-05
ICE173	29	0.901714	0.098286
ICE181	30	0.506186	0.493814
ICE21	31	0.984192	0.015808
ICE212	32	0.982777	0.017223
ICE213	33	0.99999	1e-05
ICE216	34	0.905645	0.094355
ICE226	35	0.925995	0.074005
ICE228	36	0.93105	0.06895
ICE29	37	0.56145	0.43855
ICE33	38	0.99999	1e-05
ICE36	39	0.908887	0.091113
ICE49	40	0.99999	1e-05
ICE50	41	0.99999	1e-05
ICE60	42	1e-05	0.99999
ICE61	43	1e-05	0.99999
ICE63	44	0.606807	0.393193
ICE7	45	1e-05	0.99999
ICE70	46	1e-05	0.99999
ICE71	47	1e-05	0.99999
ICE72	48	1e-05	0.99999
ICE73	49	1e-05	0.99999
ICE75	50	0.912367	0.087633
ICE79	51	0.919123	0.080877
ICE91	52	0.99999	1e-05
ICE92	53	0.99999	1e-05
ICE93	54	0.99999	1e-05
ICE97	55	0.99999	1e-05
ICE98	56	0.99999	1e-05
Istisu-1	57	0.99999	1e-05
Kastel-1	58	0.630382	0.369618
Koch-1	59	0.204748	0.795252
Lag2.2	60	0.99999	1e-05
Leo-1	61	0.99999	1e-05
Lerik1-3	62	0.99999	1e-05
Mer-6	63	0.402183	0.597817
Nemrut-1	64	0.99999	1e-05
Nie1-2	65	0.99999	1e-05
Ped-0	66	0.99999	1e-05
Pra-6	67	0.99999	1e-05
Qui-0	68	0.99999	1e-05
Rue3-1-31	69	0.99999	1e-05
Sha	70	1e-05	0.99999
Star-8	71	0.99999	1e-05
TueSB30-3	72	0.99999	1e-05
Tuescha9	73	0.99999	1e-05
TueV13	74	0.99999	1e-05
TueWa1-2	75	0.99999	1e-05
Vash-1	76	0.99999	1e-05
Vie-0	77	0.99999	1e-05
WalhaesB4	78	0.99999	1e-05
Xan-1	79	0.99999	1e-05
Yeg-1	80	1e-05	0.99999
